# Supplementary material for: Adipose Tissue Hypoxia Correlates with Adipokine Hypomethylation and Vascular Dysfunction
Source: Biomedicines. 2021 Aug 18;9(8):1034. doi: 10.3390/biomedicines9081034 (PMC8394952; doi:10.3390/biomedicines9081034)
Supplement: Supplementary file 1 [file biomedicines-09-01034-s001.zip]

Archive with 1 entries (1 files):
- biomedicines-1329629-supplementary.pdf
